# Supplementary material for: Extreme strontium concentrations reveal specific biomineralization pathways in certain coccolithophores with implications for the Sr/Ca paleoproductivity proxy
Source: PLoS One. 2017 Oct 16;12(10):e0185655. doi: 10.1371/journal.pone.0185655 (PMC5642888; doi:10.1371/journal.pone.0185655)
Supplement: S1 Dataset — (XLSX) [file pone.0185655.s001.xlsx]

## Sheet: Culture data
Species	medium Sr/Ca (mmol/mol)	EDS Sr/Ca (atomic wt.%/wt.%)	Sr/Catheo (*) (mmol/mol)	Sr/Cacalib (**) (mmol/mol)	DSr
S. apsteinii	8.83	0.0527544	24.1314	20.9866	2.37673
S. apsteinii	8.83	0.0444933	20.3526	17.6551	1.99945
S. apsteinii	8.83	0.0555436	25.4073	22.1114	2.50412
S. apsteinii	8.83	0.072614	33.2158	28.9954	3.28373
S. apsteinii	8.83	0.049494	22.64	19.6717	2.22783
S. apsteinii	8.83	0.0591627	27.0628	23.5708	2.6694
S. apsteinii	8.83	0.0767604	35.1125	30.6675	3.4731
S. apsteinii	8.83	0.0636208	29.1021	25.3687	2.87301
S. apsteinii	8.83	0.0548631	25.096	21.8369	2.47304
S. apsteinii	8.83	0.0516109	23.6083	20.5254	2.32451
S. apsteinii	8.83	0.0584269	26.7262	23.2741	2.6358
S. apsteinii	8.83	0.0635881	29.0871	25.3555	2.87152
S. apsteinii	8.83	0.0495532	22.6671	19.6956	2.23053
S. apsteinii	8.83	0.0745625	34.1071	29.7811	3.37272
S. apsteinii	8.83	0.0619446	28.3353	24.6927	2.79645
S. apsteinii	8.83	0.0499272	22.8382	19.8464	2.24761
S. apsteinii	8.83	0.0508611	23.2654	20.2231	2.29027
S. apsteinii	8.83	0.0740008	33.8502	29.5546	3.34707
S. apsteinii	8.83	0.0845005	38.653	33.7888	3.82659
S. apsteinii	8.83	0.0394931	18.0653	15.6387	1.77109
S. apsteinii	8.83	0.0481823	22.04	19.1428	2.16793
S. apsteinii	8.83	0.0431038	19.717	17.0948	1.93599
S. apsteinii	8.83	0.0463653	21.2089	18.41	2.08494
S. apsteinii	8.83	0.0598281	27.3672	23.8392	2.69979
S. apsteinii	8.83	0.0711089	32.5273	28.3884	3.21499
S. apsteinii	8.83	0.059422	27.1814	23.6754	2.68125
S. apsteinii	8.83	0.0607177	27.7741	24.1979	2.74042
S. apsteinii	8.83	0.0611882	27.9893	24.3877	2.76191
S. apsteinii	8.83	0.0339042	15.5088	13.3848	1.51584
S. apsteinii	8.83	0.0644602	29.486	25.7072	2.91134
S. apsteinii	8.83	0.0146254	6.69008	5.61027	0.635365
S. apsteinii	8.83	0.0432795	19.7973	17.1656	1.94401
S. apsteinii	8.83	0.0518636	23.724	20.6274	2.33605
S. apsteinii	8.83	0.0296026	13.5411	11.6502	1.31938
S. apsteinii	8.83	0.0459753	21.0305	18.2528	2.06713
S. apsteinii	8.83	0.0551807	25.2413	21.965	2.48755
S. apsteinii	8.83	0.0684203	31.2975	27.3041	3.0922
S. apsteinii	8.83	0.0606817	27.7576	24.1834	2.73878
S. apsteinii	8.83	0.049186	22.4992	19.5475	2.21377
S. apsteinii	8.83	0.0434625	19.881	17.2394	1.95237
S. apsteinii	8.83	0.0514181	23.5202	20.4477	2.3157
S. apsteinii	8.83	0.0514434	23.5317	20.4579	2.31686
S. apsteinii	8.83	0.0722132	33.0325	28.8337	3.26543
S. apsteinii	8.83	0.0670059	30.6505	26.7338	3.02761
S. apsteinii	8.83	0.060279	27.5734	24.021	2.72039
S. apsteinii	8.83	0.0595947	27.2604	23.7451	2.68913
S. apsteinii	8.83	0.0606706	27.7525	24.1789	2.73827
S. apsteinii	8.83	0.0529141	24.2045	21.0509	2.38403
S. apsteinii	8.83	0.0790542	36.1617	31.5925	3.57786
S. apsteinii	8.83	0.0347682	15.904	13.7333	1.5553
S. apsteinii	8.83	0.0538016	24.6105	21.4089	2.42456
S. apsteinii	8.83	0.065077	29.7682	25.9559	2.93952
S. apsteinii	8.83	0.042573	19.4742	16.8807	1.91174
S. apsteinii	8.83	0.0568266	25.9942	22.6288	2.56272
S. apsteinii	8.83	0.0581961	26.6206	23.181	2.62526
S. apsteinii	8.83	0.0408645	18.6927	16.1917	1.83372
S. apsteinii	17.66	0.0752251	34.4102	30.0483	1.70149
S. apsteinii	17.66	0.0851938	38.9702	34.0684	1.92913
S. apsteinii	17.66	0.0710551	32.5027	28.3667	1.60627
S. apsteinii	17.66	0.069346	31.7209	27.6775	1.56724
S. apsteinii	17.66	0.0457289	20.9178	18.1534	1.02794
S. apsteinii	17.66	0.0841803	38.5066	33.6597	1.90599
S. apsteinii	17.66	0.0799947	36.592	31.9718	1.81041
S. apsteinii	17.66	0.0240983	11.0233	9.43041	0.533998
S. apsteinii	17.66	0.0598468	27.3757	23.8467	1.35032
S. apsteinii	17.66	0.0362685	16.5903	14.3383	0.811908
S. apsteinii	17.66	0.0735615	33.6492	29.3775	1.6635
S. apsteinii	17.66	0.0799461	36.5697	31.9522	1.8093
S. apsteinii	17.66	0.0918758	42.0267	36.7631	2.08171
S. apsteinii	17.66	0.0743123	33.9927	29.6802	1.68065
S. apsteinii	17.66	0.0570657	26.1036	22.7252	1.28682
S. apsteinii	17.66	0.0507073	23.195	20.161	1.14162
S. apsteinii	17.66	0.0433162	19.8141	17.1804	0.972844
S. apsteinii	17.66	0.0656811	30.0445	26.1995	1.48355
S. apsteinii	17.66	0.0653002	29.8703	26.0459	1.47485
S. apsteinii	17.66	0.0655724	29.9948	26.1557	1.48107
S. apsteinii	17.66	0.0804194	36.7863	32.143	1.8201
S. apsteinii	17.66	0.081979	37.4996	32.772	1.85572
S. apsteinii	17.66	0.0417446	19.0952	16.5467	0.936957
S. apsteinii	17.66	0.0228444	10.4497	8.92477	0.505367
S. apsteinii	17.66	0.0509864	23.3227	20.2736	1.148
S. apsteinii	17.66	0.0722666	33.0569	28.8553	1.63393
S. apsteinii	17.66	0.0733683	33.5609	29.2996	1.65909
S. apsteinii	17.66	0.0484109	22.1446	19.2349	1.08918
S. apsteinii	17.66	0.0676732	30.9558	27.0029	1.52904
S. apsteinii	17.66	0.0701502	32.0888	28.0018	1.5856
S. apsteinii	17.66	0.0701402	32.0842	27.9977	1.58538
S. apsteinii	17.66	0.0740025	33.8509	29.5553	1.67357
S. apsteinii	17.66	0.0681287	31.1641	27.1866	1.53944
S. apsteinii	17.66	0.0581737	26.6104	23.172	1.31212
S. apsteinii	17.66	0.0840833	38.4622	33.6206	1.90377
S. apsteinii	17.66	0.0763469	34.9234	30.5007	1.72711
S. apsteinii	17.66	0.0944442	43.2016	37.7988	2.14036
S. apsteinii	17.66	0.0567193	25.9451	22.5855	1.27891
S. apsteinii	17.66	0.0535599	24.4999	21.3114	1.20676
S. apsteinii	17.66	0.0607203	27.7753	24.199	1.37027
S. apsteinii	17.66	0.0903674	41.3367	36.1548	2.04727
S. apsteinii	17.66	0.0391115	17.8907	15.4848	0.876828
S. apsteinii	17.66	0.0790839	36.1753	31.6044	1.78961
S. apsteinii	17.66	0.0691195	31.6173	27.5861	1.56207
S. apsteinii	17.66	0.0795105	36.3705	31.7765	1.79935
S. apsteinii	17.66	0.0453665	20.752	18.0072	1.01966
S. apsteinii	17.66	0.0786607	35.9817	31.4338	1.77994
S. apsteinii	17.66	0.0768076	35.1341	30.6865	1.73763
S. apsteinii	17.66	0.00982248	4.4931	3.67341	0.208008
S. apsteinii	17.66	0.0456042	20.8607	18.1031	1.02509
S. apsteinii	17.66	0.076769	35.1164	30.6709	1.73675
S. apsteinii	17.66	0.0892972	40.8472	35.7232	2.02283
S. apsteinii	17.66	0.0301334	13.7839	11.8642	0.671811
S. apsteinii	17.66	0.0751064	34.3559	30.0005	1.69878
S. apsteinii	17.66	0.083074	38.0005	33.2136	1.88072
S. apsteinii	35.32	0.0726967	33.2536	29.0287	0.821877
S. apsteinii	35.32	0.120725	55.2232	48.3971	1.37025
S. apsteinii	35.32	0.0687705	31.4577	27.4454	0.777049
S. apsteinii	35.32	0.117455	53.7274	47.0783	1.33291
S. apsteinii	35.32	0.136749	62.5533	54.8593	1.55321
S. apsteinii	35.32	0.164516	75.2543	66.0565	1.87023
S. apsteinii	35.32	0.0153621	7.02709	5.90738	0.167253
S. apsteinii	35.32	0.0514508	23.5351	20.4609	0.5793
S. apsteinii	35.32	0.0627969	28.7252	25.0364	0.708845
S. apsteinii	35.32	0.0598784	27.3902	23.8595	0.675523
S. apsteinii	35.32	0.123997	56.7201	49.7167	1.40761
S. apsteinii	35.32	0.110922	50.7388	44.4436	1.25831
S. apsteinii	35.32	0.128562	58.8083	51.5577	1.45973
S. apsteinii	35.32	0.136662	62.5132	54.8239	1.55221
S. apsteinii	35.32	0.115155	52.6755	46.151	1.30665
S. apsteinii	35.32	0.116243	53.1729	46.5895	1.31907
S. apsteinii	35.32	0.0914182	41.8174	36.5785	1.03563
S. apsteinii	35.32	0.0774203	35.4144	30.9336	0.87581
S. apsteinii	35.32	0.104816	47.9459	41.9814	1.1886
S. apsteinii	35.32	0.128181	58.6337	51.4038	1.45537
S. apsteinii	35.32	0.0912606	41.7453	36.515	1.03383
S. apsteinii	35.32	0.0868966	39.7491	34.7551	0.984005
S. apsteinii	35.32	0.0581818	26.6141	23.1753	0.656152
S. apsteinii	35.32	0.0657476	30.0749	26.2263	0.742535
S. apsteinii	35.32	0.0213415	9.76222	8.31867	0.235523
S. apsteinii	35.32	0.0838057	38.3352	33.5086	0.948716
S. apsteinii	35.32	0.101436	46.3998	40.6183	1.15001
S. apsteinii	35.32	0.110818	50.6914	44.4019	1.25713
S. apsteinii	35.32	0.101562	46.4573	40.6691	1.15145
S. apsteinii	35.32	0.104651	47.8704	41.9148	1.18672
S. apsteinii	35.32	0.0787546	36.0247	31.4717	0.891043
S. apsteinii	35.32	0.0670932	30.6904	26.769	0.757898
S. apsteinii	35.32	0.0845734	38.6864	33.8182	0.95748
S. apsteinii	35.32	0.0745667	34.1091	29.7828	0.843228
S. apsteinii	35.32	0.116545	53.3113	46.7116	1.32252
S. apsteinii	35.32	0.0874224	39.9896	34.9672	0.99001
S. apsteinii	35.32	0.076784	35.1233	30.677	0.868544
S. apsteinii	35.32	0.0706616	32.3227	28.208	0.798641
S. apsteinii	35.32	0.0781253	35.7368	31.2179	0.883859
S. apsteinii	35.32	0.0858878	39.2876	34.3483	0.972488
S. apsteinii	35.32	0.0803678	36.7626	32.1222	0.909463
S. apsteinii	35.32	0.0986345	45.1184	39.4886	1.11802
S. apsteinii	35.32	0.148306	67.8397	59.5197	1.68516
S. apsteinii	35.32	0.120814	55.2641	48.4331	1.37127
S. apsteinii	35.32	0.127119	58.1481	50.9756	1.44325
S. apsteinii	35.32	0.10185	46.5892	40.7853	1.15474
S. apsteinii	35.32	0.111445	50.9783	44.6548	1.26429
S. apsteinii	35.32	0.11605	53.0848	46.5118	1.31687
S. apsteinii	35.32	0.114328	52.297	45.8174	1.29721
S. apsteinii	35.32	0.0837359	38.3033	33.4805	0.947919
S. apsteinii	35.32	0.0981657	44.9039	39.2996	1.11267
S. apsteinii	35.32	0.0508427	23.257	20.2156	0.572356
S. apsteinii	35.32	0.0708157	32.3932	28.2701	0.8004
S. apsteinii	35.32	0.0408965	18.7073	16.2046	0.458795
S. apsteinii	35.32	0.116141	53.1264	46.5485	1.31791
S. apsteinii	35.32	0.130684	59.7789	52.4134	1.48396
S. apsteinii	70.64	0.125883	57.5824	50.477	0.714566
S. apsteinii	70.64	0.121176	55.4295	48.579	0.687698
S. apsteinii	70.64	0.087752	40.1404	35.1	0.496886
S. apsteinii	70.64	0.106778	48.8436	42.7728	0.605504
S. apsteinii	70.64	0.157064	71.8456	63.0514	0.892573
S. apsteinii	70.64	0.148814	68.0719	59.7245	0.845477
S. apsteinii	70.64	0.132997	60.8366	53.3459	0.755179
S. apsteinii	70.64	0.16729	76.5233	67.1752	0.950952
S. apsteinii	70.64	0.12617	57.7138	50.5927	0.716205
S. apsteinii	70.64	0.188097	86.0414	75.5663	1.06974
S. apsteinii	70.64	0.0736044	33.6688	29.3947	0.41612
S. apsteinii	70.64	0.144629	66.1574	58.0367	0.821584
S. apsteinii	70.64	0.13166	60.2252	52.8068	0.747548
S. apsteinii	70.64	0.140571	64.3015	56.4005	0.798422
S. apsteinii	70.64	0.147361	67.4072	59.1384	0.837181
S. apsteinii	70.64	0.0836146	38.2478	33.4316	0.473267
S. apsteinii	70.64	0.0836176	38.2492	33.4328	0.473284
S. apsteinii	70.64	0.0383105	17.5243	15.1618	0.214634
S. apsteinii	70.64	0.106266	48.6094	42.5663	0.602581
S. apsteinii	70.64	0.135347	61.9117	54.2937	0.768597
S. apsteinii	70.64	0.137138	62.7308	55.0157	0.778819
S. apsteinii	70.64	0.12356	56.5202	49.5405	0.701309
S. apsteinii	70.64	0.0319226	14.6024	12.5857	0.178167
S. apsteinii	70.64	0.0626347	28.651	24.971	0.353496
S. apsteinii	70.64	0.0970922	44.4129	38.8667	0.550208
S. apsteinii	70.64	0.161726	73.9784	64.9316	0.919191
S. apsteinii	70.64	0.154184	70.5282	61.8899	0.876132
S. apsteinii	70.64	0.14893	68.1249	59.7712	0.846138
S. apsteinii	70.64	0.115316	52.7489	46.2158	0.654243
S. apsteinii	70.64	0.125883	57.5824	50.477	0.714566
S. apsteinii	70.64	0.121176	55.4295	48.579	0.687698
S. apsteinii	70.64	0.087752	40.1404	35.1	0.496886
S. apsteinii	70.64	0.106778	48.8436	42.7728	0.605504
S. apsteinii	70.64	0.157064	71.8456	63.0514	0.892573
S. apsteinii	70.64	0.148814	68.0719	59.7245	0.845477
S. apsteinii	70.64	0.132997	60.8366	53.3459	0.755179
S. apsteinii	70.64	0.16729	76.5233	67.1752	0.950952
S. apsteinii	70.64	0.12617	57.7138	50.5927	0.716205
S. apsteinii	70.64	0.188097	86.0414	75.5663	1.06974
S. apsteinii	70.64	0.0736044	33.6688	29.3947	0.41612
S. apsteinii	70.64	0.144629	66.1574	58.0367	0.821584
S. apsteinii	70.64	0.13166	60.2252	52.8068	0.747548
S. apsteinii	70.64	0.140571	64.3015	56.4005	0.798422
S. apsteinii	70.64	0.147361	67.4072	59.1384	0.837181
S. apsteinii	70.64	0.0836146	38.2478	33.4316	0.473267
S. apsteinii	70.64	0.0836176	38.2492	33.4328	0.473284
S. apsteinii	70.64	0.0383105	17.5243	15.1618	0.214634
S. apsteinii	70.64	0.106266	48.6094	42.5663	0.602581
S. apsteinii	70.64	0.135347	61.9117	54.2937	0.768597
S. apsteinii	70.64	0.137138	62.7308	55.0157	0.778819
S. apsteinii	70.64	0.12356	56.5202	49.5405	0.701309
S. apsteinii	70.64	0.0319226	14.6024	12.5857	0.178167
S. apsteinii	70.64	0.0626347	28.651	24.971	0.353496
S. apsteinii	70.64	0.0970922	44.4129	38.8667	0.550208
S. apsteinii	70.64	0.161726	73.9784	64.9316	0.919191
S. apsteinii	70.64	0.154184	70.5282	61.8899	0.876132
S. apsteinii	70.64	0.14893	68.1249	59.7712	0.846138
S. apsteinii	70.64	0.115316	52.7489	46.2158	0.654243
S. apsteinii	141.28	0.114572	52.4087	45.9158	0.324998
S. apsteinii	141.28	0.177446	81.169	71.2709	0.504465
S. apsteinii	141.28	0.181112	82.846	72.7493	0.51493
S. apsteinii	141.28	0.203234	92.9654	81.6706	0.578076
S. apsteinii	141.28	0.176462	80.7188	70.874	0.501656
S. apsteinii	141.28	0.113757	52.0357	45.5869	0.322671
S. apsteinii	141.28	0.0978719	44.7695	39.1811	0.27733
S. apsteinii	141.28	0.200784	91.8445	80.6824	0.571082
S. apsteinii	141.28	0.179511	82.1136	72.1036	0.51036
S. apsteinii	141.28	0.17173	78.5545	68.9659	0.488151
S. apsteinii	141.28	0.172406	78.8638	69.2386	0.490081
S. apsteinii	141.28	0.190369	87.0805	76.4824	0.541353
S. apsteinii	141.28	0.109105	49.9078	43.711	0.309393
S. apsteinii	141.28	0.160503	73.4188	64.4383	0.456104
S. apsteinii	141.28	0.179598	82.1535	72.1388	0.510609
S. apsteinii	141.28	0.209547	95.8531	84.2164	0.596095
S. apsteinii	141.28	0.205843	94.1586	82.7225	0.585522
S. apsteinii	141.28	0.085927	39.3056	34.3641	0.243234
S. apsteinii	141.28	0.113213	51.787	45.3677	0.321119
S. apsteinii	141.28	0.166378	76.1061	66.8074	0.472872
S. apsteinii	141.28	0.116152	53.1315	46.553	0.329509
S. apsteinii	141.28	0.112663	51.5355	45.146	0.31955
S. apsteinii	141.28	0.175724	80.3814	70.5765	0.49955
S. apsteinii	141.28	0.110608	50.5955	44.3173	0.313684
S. apsteinii	141.28	0.197274	90.2389	79.2669	0.561062
S. apsteinii	141.28	0.134421	61.4881	53.9202	0.381655
S. apsteinii	141.28	0.14182	64.8726	56.904	0.402774
S. apsteinii	141.28	0.191346	87.5276	76.8766	0.544143
S. apsteinii	141.28	0.17203	78.6915	69.0867	0.489006
S. apsteinii	141.28	0.190206	87.0057	76.4165	0.540887
S. apsteinii	141.28	0.194754	89.0861	78.2505	0.553869
S. apsteinii	141.28	0.183347	83.8684	73.6507	0.52131
S. apsteinii	141.28	0.113482	51.9098	45.476	0.321886
S. apsteinii	141.28	0.182017	83.2601	73.1144	0.517514
S. apsteinii	141.28	0.153048	70.0085	61.4318	0.434823
S. apsteinii	141.28	0.120754	55.2364	48.4087	0.342644
S. apsteinii	141.28	0.183624	83.995	73.7623	0.5221
S. apsteinii	141.28	0.110464	50.5295	44.2591	0.313272
S. apsteinii	141.28	0.180465	82.5499	72.4883	0.513082
S. apsteinii	141.28	0.124612	57.0011	49.9645	0.353656
S. apsteinii	141.28	0.101276	46.3265	40.5538	0.287045
S. apsteinii	141.28	0.0737746	33.7467	29.4634	0.208546
S. apsteinii	141.28	0.122825	56.1838	49.244	0.348556
S. apsteinii	141.28	0.20018	91.5684	80.439	0.569359
S. apsteinii	141.28	0.156606	71.6362	62.8667	0.44498
S. apsteinii	141.28	0.141699	64.8172	56.8551	0.402428
S. apsteinii	141.28	0.167354	76.5526	67.2011	0.475659
S. apsteinii	141.28	0.123663	56.5672	49.5819	0.350948
S. apsteinii	141.28	0.0963455	44.0713	38.5655	0.272972
S. apsteinii	141.28	0.110144	50.3829	44.1299	0.312358
S. apsteinii	141.28	0.190781	87.2688	76.6484	0.542529
S. apsteinii	141.28	0.0821584	37.5817	32.8443	0.232477
S. apsteinii	141.28	0.171954	78.6569	69.0562	0.48879
S. apsteinii	141.28	0.129543	59.2568	51.9531	0.367731
S. apsteinii	141.28	0.146349	66.9445	58.7306	0.415703
S. apsteinii	141.28	0.106789	48.8486	42.7772	0.302783
S. apsteinii	141.28	0.158577	72.5379	63.6617	0.450606
S. apsteinii	141.28	0.147755	67.5873	59.2973	0.419715
G. oceanica	8.83
G. oceanica	8.83	0.00446264	2.04134	1.51195	0.171229
G. oceanica	8.83	0.0015182	0.694469	0.324544	0.0367547
G. oceanica	8.83	0.00283714	1.29779	0.856432	0.0969912
G. oceanica	8.83	0.00304823	1.39435	0.941559	0.106632
G. oceanica	8.83	0.00464803	2.12615	1.58671	0.179695
G. oceanica	8.83	0.00501252	2.29288	1.7337	0.196342
G. oceanica	8.83	0.00407105	1.86222	1.35403	0.153345
G. oceanica	8.83	0.00441279	2.01854	1.49185	0.168952
G. oceanica	8.83	0.00463809	2.1216	1.5827	0.179242
G. oceanica	8.83	0.00245818	1.12444	0.703609	0.0796839
G. oceanica	8.83	0.00407132	1.86234	1.35414	0.153357
G. oceanica	8.83	0.0035708	1.63339	1.1523	0.130498
G. oceanica	8.83	0.00529972	2.42425	1.84952	0.209458
G. oceanica	8.83	0.00389613	1.78221	1.28349	0.145356
G. oceanica	8.83	0.00389128	1.77999	1.28154	0.145134
G. oceanica	8.83	0.00285052	1.30391	0.861831	0.0976026
G. oceanica	8.83	0.00214702	0.98211	0.578128	0.0654731
G. oceanica	8.83	0.00331677	1.51719	1.04985	0.118896
G. oceanica	8.83	0.00372296	1.70299	1.21366	0.137447
G. oceanica	8.83	0.00634298	2.90147	2.27024	0.257105
G. oceanica	8.83	0.00334472	1.52997	1.06113	0.120173
G. oceanica	8.83	0.00427545	1.95572	1.43646	0.16268
G. oceanica	8.83	0.00397511	1.81834	1.31534	0.148963
G. oceanica	8.83	0.00458441	2.09705	1.56105	0.17679
G. oceanica	8.83	0.00228542	1.04542	0.633939	0.0717938
G. oceanica	8.83	0.00572977	2.62097	2.02295	0.229099
G. oceanica	8.83	0.00169571	0.775666	0.396127	0.0448615
G. oceanica	8.83	0.00406855	1.86108	1.35302	0.15323
G. oceanica	8.83	0.00334143	1.52847	1.0598	0.120022
G. oceanica	8.83	0.00313955	1.43612	0.978386	0.110803
G. oceanica	8.83	0.00548126	2.50729	1.92273	0.217749
G. oceanica	8.83	0.00553355	2.53121	1.94382	0.220138
G. oceanica	8.83	0.00347472	1.58944	1.11355	0.12611
G. oceanica	8.83	0.0045019	2.0593	1.52778	0.173022
G. oceanica	8.83	0.00110986	0.507683	0.159873	0.0181056
G. oceanica	8.83	0.00510715	2.33616	1.77186	0.200664
G. oceanica	8.83	0.00278064	1.27195	0.833647	0.0944107
G. oceanica	8.83	0.00199579	0.912933	0.517141	0.0585664
G. oceanica	8.83	0.0018278	0.836088	0.449395	0.0508942
G. oceanica	8.83	0.00283041	1.29471	0.853718	0.0966838
G. oceanica	8.83	0.00281875	1.28938	0.849018	0.0961516
G. oceanica	8.83	0.00441304	2.01866	1.49195	0.168964
G. oceanica	8.83	0.00171184	0.783045	0.402632	0.0455982
G. oceanica	8.83	0.00204675	0.936244	0.537692	0.0608938
G. oceanica	8.83	0.00598029	2.73556	2.12397	0.24054
G. oceanica	8.83	0.00397813	1.81972	1.31656	0.149101
G. oceanica	8.83	0.00354721	1.6226	1.14278	0.129421
G. oceanica	8.83	0.00330389	1.5113	1.04466	0.118308
G. oceanica	8.83	0.0045014	2.05907	1.52758	0.172999
G. oceanica	8.83	0.00635761	2.90816	2.27613	0.257773
G. oceanica	8.83	0.00597159	2.73158	2.12046	0.240143
G. oceanica	8.83	0.004072	1.86265	1.35442	0.153388
G. oceanica	8.83	0.00435566	1.99241	1.46881	0.166343
G. oceanica	8.83	0.00347773	1.59082	1.11476	0.126247
G. oceanica	8.83	0.00284454	1.30118	0.859416	0.0973291
G. oceanica	17.66	0.0128683	5.88635	4.9017	0.27756
G. oceanica	17.66	0.00954764	4.36738	3.56258	0.201731
G. oceanica	17.66	0.00930835	4.25792	3.46608	0.196267
G. oceanica	17.66	0.00895588	4.09669	3.32394	0.188218
G. oceanica	17.66	0.00802774	3.67213	2.94965	0.167024
G. oceanica	17.66	0.00706756	3.23291	2.56244	0.145098
G. oceanica	17.66	0.00912215	4.17274	3.39099	0.192015
G. oceanica	17.66	0.00879898	4.02492	3.26066	0.184636
G. oceanica	17.66	0.00810943	3.7095	2.98259	0.16889
G. oceanica	17.66	0.00791734	3.62163	2.90512	0.164503
G. oceanica	17.66	0.00580466	2.65523	2.05315	0.11626
G. oceanica	17.66	0.0099923	4.57078	3.74189	0.211885
G. oceanica	17.66	0.00938904	4.29483	3.49862	0.19811
G. oceanica	17.66	0.0102073	4.66912	3.8286	0.216795
G. oceanica	17.66	0.0112103	5.12793	4.23308	0.239699
G. oceanica	17.66	0.0074715	3.41769	2.72533	0.154322
G. oceanica	17.66	0.00887707	4.06064	3.29216	0.186419
G. oceanica	17.66	0.00837404	3.83053	3.0893	0.174932
G. oceanica	17.66	0.00930849	4.25798	3.46614	0.19627
G. oceanica	17.66	0.00767404	3.51034	2.80701	0.158947
G. oceanica	17.66	0.00853909	3.90603	3.15586	0.178701
G. oceanica	17.66	0.00971969	4.44608	3.63196	0.20566
G. oceanica	17.66	0.00940618	4.30267	3.50553	0.198501
G. oceanica	17.66	0.00738909	3.37999	2.6921	0.15244
G. oceanica	17.66	0.00867872	3.96991	3.21217	0.181889
G. oceanica	17.66	0.0084845	3.88106	3.13384	0.177454
G. oceanica	17.66	0.00878528	4.01865	3.25514	0.184323
G. oceanica	17.66	0.00773886	3.53998	2.83315	0.160427
G. oceanica	17.66	0.0102782	4.70157	3.8572	0.218414
G. oceanica	17.66	0.00736288	3.368	2.68153	0.151842
G. oceanica	17.66	0.00862737	3.94642	3.19146	0.180717
G. oceanica	17.66	0.0110647	5.06134	4.17437	0.236374
G. oceanica	17.66	0.00763172	3.49098	2.78994	0.157981
G. oceanica	17.66	0.00933634	4.27072	3.47736	0.196906
G. oceanica	17.66	0.00766939	3.50821	2.80513	0.158841
G. oceanica	17.66	0.00823586	3.76733	3.03357	0.171777
G. oceanica	17.66	0.0099878	4.56872	3.74008	0.211783
G. oceanica	17.66	0.00861208	3.93942	3.1853	0.180368
G. oceanica	17.66	0.00872308	3.9902	3.23006	0.182903
G. oceanica	17.66	0.00789621	3.61196	2.89661	0.164021
G. oceanica	17.66	0.00754571	3.45163	2.75526	0.156017
G. oceanica	17.66	0.0100315	4.58872	3.75772	0.212781
G. oceanica	17.66	0.0062283	2.84901	2.22399	0.125934
G. oceanica	17.66	0.0052251	2.39012	1.81943	0.103025
G. oceanica	17.66	0.00820748	3.75435	3.02213	0.171129
G. oceanica	17.66	0.00706371	3.23115	2.56088	0.14501
G. oceanica	17.66	0.00823896	3.76875	3.03483	0.171847
G. oceanica	17.66	0.00897997	4.1077	3.33365	0.188768
G. oceanica	17.66	0.0118129	5.40359	4.4761	0.25346
G. oceanica	17.66	0.00726931	3.3252	2.6438	0.149705
G. oceanica	17.66	0.00960363	4.39299	3.58516	0.20301
G. oceanica	17.66	0.00965721	4.4175	3.60676	0.204234
G. oceanica	17.66	0.0087399	3.99789	3.23684	0.183286
G. oceanica	17.66	0.0104268	4.76951	3.9171	0.221806
G. oceanica	17.66	0.00563237	2.57641	1.98366	0.112325
G. oceanica	17.66	0.00803374	3.67487	2.95206	0.167161
G. oceanica	35.32	0.0171834	7.86019	6.64184	0.188048
G. oceanica	35.32	0.0154798	7.08091	5.95483	0.168597
G. oceanica	35.32	0.0197912	9.05307	7.69349	0.217822
G. oceanica	35.32	0.0181603	8.30705	7.03579	0.199201
G. oceanica	35.32	0.0189541	8.67018	7.35593	0.208265
G. oceanica	35.32	0.0226028	10.3392	8.82735	0.249925
G. oceanica	35.32	0.0184058	8.41938	7.13482	0.202005
G. oceanica	35.32	0.0179863	8.22746	6.96563	0.197215
G. oceanica	35.32	0.0187006	8.5542	7.25368	0.20537
G. oceanica	35.32	0.017124	7.83303	6.6179	0.18737
G. oceanica	35.32	0.0217117	9.93158	8.46798	0.23975
G. oceanica	35.32	0.0173699	7.94549	6.71704	0.190177
G. oceanica	35.32	0.0168055	7.68733	6.48945	0.183733
G. oceanica	35.32	0.0182696	8.35707	7.07989	0.20045
G. oceanica	35.32	0.0207657	9.49884	8.08647	0.228949
G. oceanica	35.32	0.018572	8.4954	7.20185	0.203903
G. oceanica	35.32	0.0195907	8.96135	7.61263	0.215533
G. oceanica	35.32	0.0173292	7.92688	6.70064	0.189712
G. oceanica	35.32	0.0158592	7.25447	6.10784	0.172929
G. oceanica	35.32	0.0172874	7.90776	6.68378	0.189235
G. oceanica	35.32	0.0171037	7.82372	6.60969	0.187137
G. oceanica	35.32	0.0187696	8.58577	7.28151	0.206158
G. oceanica	35.32	0.0179933	8.23067	6.96845	0.197295
G. oceanica	35.32	0.0201749	9.22859	7.84822	0.222203
G. oceanica	35.32	0.0159184	7.28153	6.1317	0.173604
G. oceanica	35.32	0.0160285	7.33193	6.17612	0.174862
G. oceanica	35.32	0.0183138	8.37728	7.09771	0.200954
G. oceanica	35.32	0.020332	9.30046	7.91159	0.223997
G. oceanica	35.32	0.0165321	7.56226	6.37919	0.180611
G. oceanica	35.32	0.0168843	7.72338	6.52123	0.184633
G. oceanica	35.32	0.0169371	7.74751	6.54251	0.185235
G. oceanica	35.32	0.0201107	9.19923	7.82234	0.221471
G. oceanica	35.32	0.0178535	8.16671	6.91207	0.195698
G. oceanica	35.32	0.0169954	7.77422	6.56605	0.185902
G. oceanica	35.32	0.0168852	7.72378	6.52158	0.184643
G. oceanica	35.32	0.0171301	7.83581	6.62034	0.187439
G. oceanica	35.32	0.0194416	8.89316	7.5525	0.213831
G. oceanica	35.32	0.0183994	8.41641	7.13221	0.201931
G. oceanica	35.32	0.018568	8.49358	7.20024	0.203857
G. oceanica	35.32	0.0192984	8.82767	7.49477	0.212196
G. oceanica	35.32	0.019435	8.89017	7.54987	0.213756
G. oceanica	35.32	0.0170393	7.79427	6.58372	0.186402
G. oceanica	35.32	0.017899	8.18754	6.93043	0.196218
G. oceanica	35.32	0.018525	8.4739	7.18289	0.203366
G. oceanica	35.32	0.0194345	8.8899	7.54963	0.21375
G. oceanica	35.32	0.0177296	8.11003	6.8621	0.194284
G. oceanica	35.32	0.0176566	8.07664	6.83266	0.19345
G. oceanica	35.32	0.0232879	10.6526	9.10361	0.257746
G. oceanica	35.32	0.0173705	7.94578	6.71729	0.190184
G. oceanica	35.32	0.016543	7.56726	6.3836	0.180736
G. oceanica	35.32	0.016644	7.61346	6.42432	0.181889
G. oceanica	35.32	0.0188556	8.6251	7.31618	0.20714
G. oceanica	35.32	0.0150813	6.89862	5.79412	0.164047
G. oceanica	35.32	0.0157238	7.19256	6.05326	0.171383
G. oceanica	35.32	0.0164162	7.50926	6.33246	0.179288
G. oceanica	70.64	0.0343006	15.6901	13.5447	0.191743
G. oceanica	70.64	0.0362237	16.5698	14.3203	0.202722
G. oceanica	70.64	0.03406	15.5801	13.4477	0.190369
G. oceanica	70.64	0.0306984	14.0424	12.092	0.171178
G. oceanica	70.64	0.0318837	14.5845	12.57	0.177945
G. oceanica	70.64	0.0332871	15.2265	13.136	0.185957
G. oceanica	70.64	0.0400465	18.3185	15.8619	0.224545
G. oceanica	70.64	0.0345723	15.8144	13.6543	0.193294
G. oceanica	70.64	0.0346309	15.8412	13.6779	0.193628
G. oceanica	70.64	0.0399861	18.2908	15.8375	0.2242
G. oceanica	70.64	0.0339536	15.5314	13.4048	0.189761
G. oceanica	70.64	0.0354063	16.1959	13.9906	0.198055
G. oceanica	70.64	0.0322547	14.7543	12.7197	0.180063
G. oceanica	70.64	0.0323495	14.7976	12.7579	0.180604
G. oceanica	70.64	0.036116	16.5206	14.2768	0.202107
G. oceanica	70.64	0.0359294	16.4352	14.2015	0.201041
G. oceanica	70.64	0.0410082	18.7584	16.2497	0.230035
G. oceanica	70.64	0.0439614	20.1092	17.4406	0.246894
G. oceanica	70.64	0.0368095	16.8378	14.5565	0.206066
G. oceanica	70.64	0.0390242	17.8509	15.4496	0.218709
G. oceanica	70.64	0.0354922	16.2352	14.0252	0.198545
G. oceanica	70.64	0.036655	16.7671	14.4942	0.205184
G. oceanica	70.64	0.0435549	19.9233	17.2767	0.244574
G. oceanica	70.64	0.0284114	12.9962	11.1698	0.158123
G. oceanica	70.64	0.0423958	19.3931	16.8092	0.237956
G. oceanica	70.64	0.0347076	15.8763	13.7088	0.194066
G. oceanica	70.64	0.0366239	16.7529	14.4816	0.205006
G. oceanica	70.64	0.0362182	16.5673	14.318	0.20269
G. oceanica	70.64	0.034113	15.6043	13.4691	0.190672
G. oceanica	70.64	0.0335022	15.3249	13.2227	0.187185
G. oceanica	70.64	0.0351512	16.0792	13.8877	0.196598
G. oceanica	70.64	0.0311138	14.2324	12.2595	0.17355
G. oceanica	70.64	0.0341562	15.6241	13.4865	0.190918
G. oceanica	70.64	0.0357681	16.3614	14.1365	0.20012
G. oceanica	70.64	0.0358218	16.3859	14.1581	0.200427
G. oceanica	70.64	0.0376665	17.2298	14.9021	0.210958
G. oceanica	70.64	0.0353557	16.1727	13.9702	0.197766
G. oceanica	70.64	0.0435477	19.92	17.2738	0.244533
G. oceanica	70.64	0.033534	15.3394	13.2355	0.187366
G. oceanica	70.64	0.0343824	15.7276	13.5777	0.19221
G. oceanica	70.64	0.0363463	16.6259	14.3697	0.203421
G. oceanica	70.64	0.035512	16.2443	14.0332	0.198659
G. oceanica	70.64	0.0334022	15.2792	13.1824	0.186614
G. oceanica	70.64	0.0335039	15.3257	13.2234	0.187194
G. oceanica	70.64	0.0360464	16.4887	14.2487	0.201709
G. oceanica	70.64	0.0358049	16.3782	14.1514	0.200331
G. oceanica	70.64	0.0313764	14.3525	12.3655	0.175049
G. oceanica	70.64	0.0366615	16.7701	14.4968	0.205221
G. oceanica	70.64	0.0367314	16.802	14.525	0.205619
G. oceanica	70.64	0.031265	14.3016	12.3206	0.174413
G. oceanica	70.64	0.0393195	17.9859	15.5687	0.220395
G. oceanica	70.64	0.0316194	14.4637	12.4635	0.176436
G. oceanica	70.64	0.0320758	14.6724	12.6475	0.179042
G. oceanica	70.64	0.0354479	16.2149	14.0074	0.198292
G. oceanica	70.64	0.0327343	14.9737	12.9131	0.182801
G. oceanica	70.64	0.0371634	16.9996	14.6992	0.208086
G. oceanica	70.64	0.0456416	20.8778	18.1182	0.256486
G. oceanica	141.28	0.0659161	30.152	26.2943	0.186115
G. oceanica	141.28	0.0754354	34.5064	30.1331	0.213287
G. oceanica	141.28	0.0746617	34.1525	29.8211	0.211078
G. oceanica	141.28	0.0745541	34.1033	29.7777	0.210771
G. oceanica	141.28	0.0703262	32.1693	28.0728	0.198703
G. oceanica	141.28	0.0726747	33.2436	29.0198	0.205407
G. oceanica	141.28	0.0778699	35.62	31.1149	0.220236
G. oceanica	141.28	0.0701011	32.0663	27.982	0.19806
G. oceanica	141.28	0.0664512	30.3967	26.5101	0.187642
G. oceanica	141.28	0.0718146	32.8501	28.673	0.202951
G. oceanica	141.28	0.0720102	32.9396	28.7519	0.20351
G. oceanica	141.28	0.067087	30.6876	26.7665	0.189457
G. oceanica	141.28	0.0579251	26.4967	23.0718	0.163305
G. oceanica	141.28	0.0741175	33.9035	29.6017	0.209525
G. oceanica	141.28	0.0711909	32.5648	28.4214	0.201171
G. oceanica	141.28	0.0771641	35.2972	30.8303	0.218221
G. oceanica	141.28	0.0741306	33.9095	29.6069	0.209562
G. oceanica	141.28	0.0698703	31.9607	27.8889	0.197401
G. oceanica	141.28	0.0728192	33.3097	29.0781	0.205819
G. oceanica	141.28	0.0676419	30.9414	26.9902	0.191041
G. oceanica	141.28	0.069841	31.9474	27.8771	0.197318
G. oceanica	141.28	0.0653085	29.874	26.0492	0.18438
G. oceanica	141.28	0.0727043	33.2571	29.0317	0.205491
G. oceanica	141.28	0.0749409	34.2802	29.9337	0.211875
G. oceanica	141.28	0.073455	33.6005	29.3345	0.207634
G. oceanica	141.28	0.0708529	32.4102	28.2852	0.200206
G. oceanica	141.28	0.06911	31.613	27.5823	0.195231
G. oceanica	141.28	0.0700956	32.0638	27.9798	0.198045
G. oceanica	141.28	0.0678523	31.0377	27.0751	0.191641
G. oceanica	141.28	0.0724162	33.1253	28.9156	0.204669
G. oceanica	141.28	0.0671226	30.7039	26.7808	0.189559
G. oceanica	141.28	0.0683046	31.2446	27.2575	0.192932
G. oceanica	141.28	0.0762728	34.8894	30.4708	0.215677
G. oceanica	141.28	0.0737041	33.7145	29.435	0.208345
G. oceanica	141.28	0.0753333	34.4597	30.092	0.212995
G. oceanica	141.28	0.0665925	30.4614	26.5671	0.188046
G. oceanica	141.28	0.0738143	33.7649	29.4794	0.208659
G. oceanica	141.28	0.0655095	29.966	26.1303	0.184954
G. oceanica	141.28	0.0698099	31.9331	27.8645	0.197229
G. oceanica	141.28	0.0702891	32.1523	28.0578	0.198597
G. oceanica	141.28	0.0718051	32.8458	28.6692	0.202924
G. oceanica	141.28	0.0684361	31.3047	27.3105	0.193308
G. oceanica	141.28	0.0725763	33.1986	28.9802	0.205126
G. oceanica	141.28	0.0681931	31.1936	27.2125	0.192614
G. oceanica	141.28	0.0746355	34.1405	29.8105	0.211003
G. oceanica	141.28	0.0752964	34.4428	30.0771	0.21289
G. oceanica	141.28	0.067555	30.9017	26.9552	0.190793
G. oceanica	141.28	0.0639173	29.2377	25.4882	0.180409
G. oceanica	141.28	0.070814	32.3924	28.2694	0.200095
G. oceanica	141.28	0.0736459	33.6878	29.4115	0.208179
G. oceanica	141.28	0.0658567	30.1248	26.2703	0.185945
G. oceanica	141.28	0.067183	30.7315	26.8052	0.189731
G. oceanica	141.28	0.0676866	30.9619	27.0083	0.191168
(*) via Eq. 1
(**) via Eq. 2

## Sheet: Pliocene sediments
Sample ID	Species	EDS Sr/Ca (atomic wt.%/wt.%)	Sr/Catheo (*) (mmol/mol)	Sr/Cacalib (**) (mmol/mol)
39	C. leptoporus	0.0084579	3.8689	3.12312
39	C. leptoporus	0.0075247	3.44202	2.74679
39	C. leptoporus	0.0030945	1.41552	0.960219
39	C. leptoporus	0.0081618	3.73345	3.00371
39	C. leptoporus	0.0032701	1.49584	1.03103
39	C. leptoporus	0.0047927	2.19232	1.64505
39	C. leptoporus	0.0035705	1.63325	1.15218
39	C. leptoporus	0.0082271	3.76332	3.03004
39	C. leptoporus	0.0059296	2.71238	2.10353
39	C. leptoporus	0.0083114	3.80188	3.06404
39	C. leptoporus	0.0083525	3.82068	3.08061
39	C. leptoporus	0.0043223	1.97715	1.45535
39	C. leptoporus	0.0082312	3.7652	3.0317
39	C. leptoporus	0.008007	3.66264	2.94128
39	C. leptoporus	0.0031499	1.44086	0.98256
39	C. leptoporus	0.008565	3.91789	3.16631
39	C. leptoporus	0.0028168	1.28849	0.848231
39	C. leptoporus	0.0099439	4.54864	3.72238
39	C. leptoporus	0.008076	3.6942	2.96911
39	C. leptoporus	0.0058618	2.68136	2.07619
39	C. leptoporus	0.0035514	1.62452	1.14447
39	C. leptoporus	0.0054453	2.49084	1.90823
39	C. leptoporus	0.0059991	2.74417	2.13156
39	C. leptoporus	0.0039873	1.82391	1.32026
39	C. leptoporus	0.0066177	3.02713	2.38102
39	C. leptoporus	0.007295	3.33695	2.65415
39	C. leptoporus	0.0068055	3.11304	2.45675
39	C. leptoporus	0.0022207	1.01581	0.607842
39	C. leptoporus	0.0042756	1.95579	1.43652
39	C. leptoporus	0.0034997	1.60087	1.12362
39	C. leptoporus	0.0037774	1.7279	1.23561
39	C. leptoporus	0.0089642	4.10049	3.32729
39	C. leptoporus	0.0085477	3.90997	3.15933
39	C. leptoporus	0.0055351	2.53192	1.94444
39	C. leptoporus	0.0091776	4.19811	3.41335
39	C. leptoporus	0.0087552	4.00489	3.24301
39	C. leptoporus	0.0071106	3.2526	2.57979
39	C. leptoporus	0.0070772	3.23732	2.56632
39	C. leptoporus	0.0047924	2.19219	1.64493
39	C. leptoporus	0.0044279	2.02545	1.49794
39	C. leptoporus	0.0069786	3.19222	2.52656
39	C. leptoporus	0.010258	4.69231	3.84904
39	C. leptoporus	0.0056382	2.57908	1.98602
39	C. leptoporus	0.0063228	2.89224	2.2621
39	C. leptoporus	0.0068394	3.12855	2.47042
39	C. leptoporus	0.0095293	4.35899	3.55518
39	C. leptoporus	0.0066243	3.03015	2.38368
39	C. leptoporus	0.0082058	3.75358	3.02145
39	C. leptoporus	0.008011	3.66447	2.9429
39	C. leptoporus	0.0070157	3.20919	2.54152
39	C. leptoporus	0.0057062	2.61019	2.01344
39	C. leptoporus	0.0059498	2.72162	2.11168
39	C. leptoporus	0.0056309	2.57574	1.98307
39	C. leptoporus	0.0072451	3.31412	2.63403
39	C. leptoporus	0.004385	2.00583	1.48064
39	C. leptoporus	0.007833	3.58305	2.87111
39	C. leptoporus	0.0087267	3.99185	3.23152
39	C. leptoporus	0.0046445	2.12453	1.58529
39	C. leptoporus	0.0063776	2.9173	2.28419
39	C. leptoporus	0.0087028	3.98092	3.22188
39	C. leptoporus	0.0058699	2.68507	2.07945
39	C. leptoporus	0.010073	4.60769	3.77444
39	C. leptoporus	0.0070278	3.21473	2.5464
39	C. leptoporus	0.0038373	1.7553	1.25977
39	C. leptoporus	0.0057054	2.60982	2.01312
39	C. leptoporus	0.0099782	4.56433	3.73621
39	C. leptoporus	0.0040536	1.85424	1.347
39	C. leptoporus	0.0050511	2.31052	1.74926
39	C. macinteyri	0.0068327	3.12548	2.46772
39	C. macinteyri	0.0076618	3.50474	2.80207
39	C. macinteyri	0.0056991	2.60694	2.01058
39	C. macinteyri	0.0065946	3.01657	2.3717
39	C. macinteyri	0.0069428	3.17584	2.51212
39	C. macinteyri	0.0087678	4.01065	3.24809
39	C. macinteyri	0.0073214	3.34903	2.6648
39	C. macinteyri	0.0094881	4.34014	3.53857
39	C. macinteyri	0.0047406	2.16849	1.62404
39	C. macinteyri	0.0073439	3.35932	2.67387
39	C. macinteyri	0.0069758	3.19094	2.52543
39	C. macinteyri	0.0079809	3.6507	2.93076
39	C. macinteyri	0.0073137	3.3455	2.6617
39	C. macinteyri	0.0088347	4.04126	3.27507
39	C. macinteyri	0.0065463	2.99447	2.35223
39	C. macinteyri	0.0066168	3.02672	2.38066
39	C. macinteyri	0.0056187	2.57016	1.97815
39	C. macinteyri	0.0043345	1.98273	1.46027
39	C. macinteyri	0.0058314	2.66746	2.06393
39	C. macinteyri	0.0075335	3.44605	2.75033
39	C. macinteyri	0.0079459	3.63469	2.91664
39	C. macinteyri	0.0089872	4.11101	3.33657
39	C. macinteyri	0.0092621	4.23676	3.44743
39	C. macinteyri	0.0046757	2.1388	1.59787
39	C. macinteyri	0.0088177	4.03348	3.26821
39	C. macinteyri	0.0053969	2.4687	1.88871
39	C. macinteyri	0.0074068	3.38809	2.69924
39	C. macinteyri	0.009736	4.45354	3.63854
39	C. macinteyri	0.0062718	2.86891	2.24153
39	C. macinteyri	0.0041889	1.91613	1.40156
39	C. macinteyri	0.0074985	3.43004	2.73622
39	C. macinteyri	0.009167	4.19326	3.40908
39	C. pelagicus	0.0057541	2.6321	2.03276
39	C. pelagicus	0.0080987	3.70459	2.97826
39	C. pelagicus	0.0051349	2.34886	1.78305
39	C. pelagicus	0.010058	4.60083	3.76839
39	C. pelagicus	0.0060206	2.754	2.14023
39	C. pelagicus	0.0045483	2.08053	1.54649
39	C. pelagicus	0.0091668	4.19317	3.409
39	C. pelagicus	0.0036572	1.67291	1.18714
39	C. pelagicus	0.0039825	1.82171	1.31832
39	C. pelagicus	0.0039515	1.80753	1.30582
39	C. pelagicus	0.0066248	3.03038	2.38388
39	C. pelagicus	0.003775	1.7268	1.23464
39	C. pelagicus	0.0079257	3.62545	2.9085
39	C. pelagicus	0.0082273	3.76341	3.03012
39	C. pelagicus	0.0092564	4.23415	3.44513
39	C. pelagicus	0.0048644	2.22512	1.67397
39	C. pelagicus	0.0042631	1.95007	1.43148
39	C. pelagicus	0.0096735	4.42495	3.61333
39	C. pelagicus	0.007439	3.40282	2.71223
39	C. pelagicus	0.0027669	1.26566	0.828108
39	C. pelagicus	0.0080761	3.69425	2.96915
39	C. pelagicus	0.0092137	4.21462	3.42791
39	C. pelagicus	0.0089176	4.07918	3.3085
39	C. pelagicus	0.0098814	4.52005	3.69717
39	C. pelagicus	0.0045164	2.06594	1.53363
39	C. pelagicus	0.0079619	3.64201	2.9231
39	C. pelagicus	0.010012	4.57979	3.74984
39	C. pelagicus	0.0060494	2.76718	2.15184
39	C. pelagicus	0.006349	2.90422	2.27266
39	C. pelagicus	0.0065703	3.00545	2.3619
39	C. pelagicus	0.0069865	3.19583	2.52975
39	C. pelagicus	0.0043718	1.99979	1.47532
39	C. pelagicus	0.0030775	1.40774	0.953363
39	C. pelagicus	0.0070699	3.23398	2.56338
39	C. pelagicus	0.0069099	3.16079	2.49886
39	Discoaster sp.	0.008743	3.99931	3.23809
39	Discoaster sp.	0.0042234	1.93191	1.41547
39	Discoaster sp.	0.0082588	3.77782	3.04283
39	Discoaster sp.	0.0029145	1.33318	0.88763
39	Discoaster sp.	0.0056092	2.56582	1.97432
39	Discoaster sp.	0.0057911	2.64902	2.04768
39	Discoaster sp.	0.0068117	3.11587	2.45925
39	Discoaster sp.	0.0048098	2.20015	1.65195
39	Discoaster sp.	0.0080656	3.68945	2.96491
39	Discoaster sp.	0.00987	4.51483	3.69257
39	Discoaster sp.	0.0036503	1.66976	1.18436
39	Discoaster sp.	0.0053792	2.46061	1.88157
39	Discoaster sp.	0.0079722	3.64672	2.92725
39	Discoaster sp.	0.00095323	0.436036	0.0967091
39	Discoaster sp.	0.0074867	3.42464	2.73146
39	Discoaster sp.	0.0066722	3.05206	2.403
39	Discoaster sp.	0.0070645	3.23151	2.5612
39	Discoaster sp.	0.0045108	2.06337	1.53137
39	Discoaster sp.	0.0086859	3.97319	3.21506
39	H. carteri	0.0040609	1.85758	1.34994
39	H. carteri	0.0073269	3.35154	2.66702
39	H. carteri	0.0060547	2.7696	2.15398
39	H. carteri	0.0072371	3.31047	2.63081
39	H. carteri	0.0042739	1.95501	1.43584
39	H. carteri	0.0057906	2.64879	2.04748
39	H. carteri	0.0050868	2.32685	1.76365
39	H. carteri	0.0074637	3.41412	2.72219
39	H. carteri	0.0084945	3.88564	3.13788
39	H. carteri	0.0062475	2.85779	2.23173
39	H. carteri	0.0085307	3.9022	3.15248
39	H. carteri	0.0051357	2.34922	1.78337
39	H. carteri	0.0073792	3.37547	2.68811
39	H. carteri	0.0060189	2.75322	2.13954
39	H. carteri	0.0039256	1.79569	1.29538
39	H. carteri	0.008787	4.01944	3.25583
39	Reticulofenestrids	0.0032728	1.49708	1.03212
39	Reticulofenestrids	0.0074698	3.41691	2.72465
39	Reticulofenestrids	0.010102	4.62096	3.78613
39	Reticulofenestrids	0.0099086	4.53249	3.70814
39	Reticulofenestrids	0.0079735	3.64732	2.92777
39	Reticulofenestrids	0.0025942	1.18666	0.758463
39	Reticulofenestrids	0.0053725	2.45754	1.87887
39	Reticulofenestrids	0.0031861	1.45742	0.997159
39	Reticulofenestrids	0.010806	4.94299	4.07004
39	Reticulofenestrids	0.0043828	2.00482	1.47975
39	Reticulofenestrids	0.0044116	2.018	1.49137
39	Reticulofenestrids	0.0040619	1.85803	1.35034
39	Reticulofenestrids	0.005375	2.45869	1.87988
39	Reticulofenestrids	0.0040756	1.8643	1.35587
39	Reticulofenestrids	0.0091031	4.16403	3.38331
39	Reticulofenestrids	0.0057752	2.64175	2.04126
39	Reticulofenestrids	0.002731	1.24924	0.81363
39	Reticulofenestrids	0.0078447	3.5884	2.87583
39	Reticulofenestrids	0.0025807	1.18049	0.753019
39	S. apsteinii	0.013707	6.26999	5.23992
39	S. apsteinii	0.0079732	3.64718	2.92765
39	S. apsteinii	0.04457	20.3876	17.686
39	S. apsteinii	0.042576	19.4755	16.8819
39	S. apsteinii	0.003553	1.62525	1.14512
39	S. apsteinii	0.042093	19.2546	16.6871
39	S. apsteinii	0.010585	4.84189	3.98091
39	S. apsteinii	0.005711	2.61238	2.01537
39	S. apsteinii	0.011932	5.45805	4.52412
39	S. apsteinii	0.024748	11.3205	9.69243
39	S. apsteinii	0.017761	8.12441	6.87478
39	S. apsteinii	0.034923	15.9748	13.7957
39	S. apsteinii	0.003543	1.62067	1.14109
39	S. apsteinii	0.028313	12.9512	11.1301
39	S. apsteinii	0.011062	5.06009	4.17327
39	S. apsteinii	0.022029	10.0767	8.59593
39	S. apsteinii	0.016003	7.32025	6.16583
39	S. apsteinii	0.016453	7.52609	6.3473
39	S. apsteinii	0.02118	9.68836	8.25356
39	S. apsteinii	0.023158	10.5932	9.05123
39	S. apsteinii	0.01118	5.11407	4.22086
39	S. apsteinii	0.032924	15.0604	12.9896
39	S. apsteinii	0.023531	10.7638	9.20165
39	S. apsteinii	0.023341	10.6769	9.12503
39	S. apsteinii	0.010384	4.74995	3.89986
39	S. apsteinii	0.018117	8.28726	7.01834
39	S. apsteinii	0.024192	11.0661	9.46821
39	S. apsteinii	0.025507	11.6677	9.99851
39	S. apsteinii	0.027738	12.6882	10.8982
39	S. apsteinii	0.03071	14.0477	12.0967
39	S. apsteinii	0.039198	17.9303	15.5197
39	Sphenolithus sp.	0.0019392	0.887048	0.494321
39	Sphenolithus sp.	0.0017763	0.812533	0.428629
39	Sphenolithus sp.	0.0041593	1.90259	1.38962
39	Sphenolithus sp.	0.0025191	1.15231	0.728177
39	Sphenolithus sp.	0.0042171	1.92903	1.41293
39	Sphenolithus sp.	0.003918	1.79221	1.29231
39	Sphenolithus sp.	0.0032012	1.46432	1.00325
39	Foramifera	0.0032349	1.47974	1.01684
39	Foramifera	0.0031763	1.45293	0.993207
39	Foramifera	0.0030387	1.38999	0.937717
39	Foramifera	0.003739	1.71033	1.22013
39	Foramifera	0.0052808	2.4156	1.84189
39	Foramifera	0.0052207	2.3881	1.81765
39	Foramifera	0.0031364	1.43468	0.977116
39	Foramifera	0.003901	1.78443	1.28546
39	Foramifera	0.0035865	1.64057	1.15863
39	Foramifera	0.0026534	1.21374	0.782337
39	Foramifera	0.0025408	1.16224	0.736928
39	Foramifera	0.0037766	1.72753	1.23529
39	Foramifera	0.0067212	3.07448	2.42276
39	Foramifera	0.0023577	1.07848	0.66309
39	Foramifera	0.0023543	1.07693	0.661719
39	Foramifera	0.0059619	2.72715	2.11656
39	Foramifera	0.0039695	1.81577	1.31308
39	Foramifera	0.0025719	1.17646	0.74947
39	Foramifera	0.0024235	1.10858	0.689625
39	Foramifera	0.0086194	3.94277	3.18825
39	Foramifera	0.0048055	2.19818	1.65021
39	Foramifera	0.0043204	1.97628	1.45459
39	Foramifera	0.0025607	1.17134	0.744953
39	Foramifera	0.014255	6.52066	5.46091
39	Foramifera	0.0016914	0.773697	0.394391
39	Foramifera	0.0023297	1.06567	0.651798
39	Foramifera	0.004332	1.98159	1.45927
39	Foramifera	0.0038373	1.7553	1.25977
39	Foramifera	0.0036264	1.65882	1.17472
39	Foramifera	0.0045069	2.06159	1.5298
39	Foramifera	0.00092444	0.422866	0.0850989
39	Foramifera	0.0010146	0.464108	0.121458
39	Foramifera	0.0034521	1.57909	1.10443
39	Foramifera	0.0029448	1.34704	0.899849
39	Foramifera	0.0040747	1.86389	1.3555
39	Foramifera	0.0031026	1.41922	0.963486
39	Foramifera	0.0027055	1.23758	0.803347
39	Foramifera	0.0019982	0.914036	0.518114
39	Foramifera	0.0035766	1.63604	1.15464
39	Foramifera	0.0043134	1.97308	1.45176
39	Foramifera	0.0062598	2.86342	2.23669
39	Foramifera	0.0037427	1.71202	1.22162
39	Foramifera	0.0068969	3.15485	2.49361
39	Foramifera	0.0024494	1.12043	0.70007
39	Foramifera	0.0022059	1.00904	0.601873
39	Foramifera	0.0036429	1.66637	1.18137
39	Foramifera	0.003377	1.54474	1.07414
39	Foramifera	0.0033934	1.55224	1.08076
39	Foramifera	0.006268	2.86717	2.24
39	Foramifera	0.0050157	2.29433	1.73498
39	Foramifera	0.004001	1.83018	1.32578
39	Foramifera	0.002125	0.972038	0.569249
39	Foramifera	0.0033123	1.51514	1.04805
39	Foramifera	0.0034214	1.56505	1.09205
39	Foramifera	0.002425	1.10927	0.69023
39	Foramifera	0.0021082	0.964354	0.562474
39	Foramifera	0.0040672	1.86046	1.35248
39	Foramifera	0.0059114	2.70405	2.09619
39	Foramifera	0.0026812	1.22646	0.793548
39	Foramifera	0.0060079	2.74819	2.13511
39	Foramifera	0.0041966	1.91965	1.40466
39	Foramifera	0.0055638	2.54505	1.95601
39	Foramifera	0.003864	1.76751	1.27054
39	Foramifera	0.0034029	1.55659	1.08459
39	Foramifera	0.0038649	1.76792	1.2709
39	Foramifera	0.0059256	2.71055	2.10192
39	Foramifera	0.0030116	1.3776	0.926788
39	Foramifera	0.0059089	2.70291	2.09518
39	Foramifera	0.003053	1.39653	0.943483
43	C. leptoporus	0.0072939	3.33645	2.65371
43	C. leptoporus	0.00724	3.31179	2.63197
43	C. leptoporus	0.0076809	3.51347	2.80978
43	C. leptoporus	0.0073386	3.35689	2.67174
43	C. leptoporus	0.0075209	3.44028	2.74525
43	C. leptoporus	0.0056546	2.58658	1.99263
43	C. leptoporus	0.0065636	3.00239	2.3592
43	C. leptoporus	0.0018893	0.864222	0.474198
43	C. leptoporus	0.0076806	3.51334	2.80966
43	C. leptoporus	0.0038805	1.77506	1.27719
43	C. leptoporus	0.009299	4.25364	3.46231
43	C. leptoporus	0.0092334	4.22363	3.43585
43	C. leptoporus	0.002648	1.21127	0.780159
43	C. leptoporus	0.0087001	3.97969	3.22079
43	C. leptoporus	0.004102	1.87638	1.36651
43	C. leptoporus	0.0023338	1.06755	0.653452
43	C. leptoporus	0.0080025	3.66058	2.93947
43	C. leptoporus	0.0069466	3.17758	2.51366
43	C. leptoporus	0.0056064	2.56453	1.97319
43	C. leptoporus	0.0041627	1.90414	1.39099
43	C. leptoporus	0.0076283	3.48941	2.78856
43	C. leptoporus	0.0060378	2.76187	2.14716
43	C. leptoporus	0.0070133	3.20809	2.54055
43	C. leptoporus	0.0090851	4.1558	3.37605
43	C. leptoporus	0.0090627	4.14555	3.36702
43	C. leptoporus	0.004833	2.21076	1.6613
43	C. leptoporus	0.0084454	3.86318	3.11808
43	C. leptoporus	0.0077099	3.52674	2.82147
43	C. leptoporus	0.0078875	3.60798	2.89309
43	C. leptoporus	0.0038732	1.77172	1.27425
43	C. macinteyri	0.008437	3.85934	3.11469
43	C. macinteyri	0.0016102	0.736553	0.361645
43	C. macinteyri	0.0085153	3.89515	3.14627
43	C. macinteyri	0.007376	3.374	2.68682
43	C. macinteyri	0.0071309	3.26189	2.58798
43	C. macinteyri	0.0038688	1.7697	1.27247
43	C. macinteyri	0.011028	5.04454	4.15956
43	C. macinteyri	0.0091751	4.19696	3.41234
43	C. macinteyri	0.0081685	3.73652	3.00641
43	C. macinteyri	0.0051216	2.34277	1.77769
43	C. macinteyri	0.0065895	3.01423	2.36965
43	C. macinteyri	0.0049665	2.27183	1.71514
43	C. macinteyri	0.0041621	1.90387	1.39075
43	C. macinteyri	0.009937	4.54548	3.71959
43	C. macinteyri	0.0080491	3.6819	2.95826
43	C. macinteyri	0.0072663	3.32382	2.64258
43	C. pelagicus	0.0082135	3.7571	3.02456
43	C. pelagicus	0.0075662	3.46101	2.76352
43	C. pelagicus	0.0034647	1.58486	1.10951
43	C. pelagicus	0.0084033	3.84392	3.1011
43	C. pelagicus	0.0085756	3.92274	3.17058
43	C. pelagicus	0.002561	1.17148	0.745074
43	C. pelagicus	0.0067014	3.06542	2.41477
43	C. pelagicus	0.0043059	1.96965	1.44874
43	C. pelagicus	0.0083874	3.83665	3.09469
43	C. pelagicus	0.0090473	4.1385	3.3608
43	C. pelagicus	0.010028	4.58711	3.75629
43	C. pelagicus	0.0078953	3.61155	2.89624
43	C. pelagicus	0.0072805	3.33032	2.64831
43	C. pelagicus	0.0081516	3.72878	2.9996
43	C. pelagicus	0.0075237	3.44156	2.74638
43	C. pelagicus	0.008143	3.72485	2.99613
43	C. pelagicus	0.003782	1.73	1.23747
43	C. pelagicus	0.0067469	3.08623	2.43312
43	C. pelagicus	0.0061406	2.80889	2.18862
43	C. pelagicus	0.0092795	4.24472	3.45444
43	C. pelagicus	0.0081943	3.74832	3.01682
43	C. pelagicus	0.0044904	2.05404	1.52314
43	C. pelagicus	0.003686	1.68609	1.19875
43	C. pelagicus	0.0038252	1.74976	1.25489
43	C. pelagicus	0.0045879	2.09864	1.56246
43	C. pelagicus	0.0070367	3.2188	2.54999
43	C. pelagicus	0.0088548	4.05045	3.28318
43	C. pelagicus	0.0035534	1.62543	1.14528
43	C. pelagicus	0.0025649	1.17326	0.746647
43	C. pelagicus	0.0092492	4.23086	3.44222
43	C. pelagicus	0.0029653	1.35642	0.908117
43	C. pelagicus	0.0084091	3.84657	3.10344
43	C. pelagicus	0.0081552	3.73043	3.00105
43	C. pelagicus	0.0091983	4.20758	3.4217
43	C. pelagicus	0.0042459	1.9422	1.42454
43	C. pelagicus	0.0084532	3.86675	3.12122
43	C. pelagicus	0.0030941	1.41533	0.960058
43	C. pelagicus	0.0094006	4.30011	3.50328
43	C. pelagicus	0.0054856	2.50928	1.92448
43	C. pelagicus	0.0078132	3.57399	2.86313
43	C. pelagicus	0.0073694	3.37098	2.68416
43	C. pelagicus	0.0071991	3.29308	2.61548
43	C. pelagicus	0.0078193	3.57678	2.86559
43	C. pelagicus	0.0075121	3.43626	2.7417
43	C. pelagicus	0.0073486	3.36147	2.67577
43	C. pelagicus	0.011	5.03173	4.14827
43	C. pelagicus	0.0083789	3.83276	3.09126
43	C. pelagicus	0.0076113	3.48164	2.78171
43	C. pelagicus	0.0073905	3.38064	2.69267
43	C. pelagicus	0.0072058	3.29615	2.61818
43	C. pelagicus	0.00554	2.53416	1.94642
43	C. pelagicus	0.0076178	3.48461	2.78433
43	Discoaster sp.	0.0043059	1.96965	1.44874
43	Discoaster sp.	0.003881	1.77529	1.27739
43	Discoaster sp.	0.0062588	2.86296	2.23629
43	Discoaster sp.	0.0037833	1.73059	1.23799
43	Discoaster sp.	0.010412	4.76276	3.91115
43	Discoaster sp.	0.0056558	2.58713	1.99311
43	Discoaster sp.	0.0043352	1.98305	1.46056
43	Discoaster sp.	0.0068632	3.13943	2.48002
43	Discoaster sp.	0.0052633	2.40759	1.83483
43	Discoaster sp.	0.0056115	2.56687	1.97525
43	Discoaster sp.	0.0044095	2.01704	1.49052
43	Discoaster sp.	0.003458	1.58179	1.10681
43	H. carteri	0.0043839	2.00533	1.4802
43	H. carteri	0.01231	5.63096	4.67655
43	H. carteri	0.0016968	0.776167	0.396569
43	H. carteri	0.0052885	2.41912	1.84499
43	H. carteri	0.0063174	2.88977	2.25992
43	H. carteri	0.0040225	1.84001	1.33445
43	H. carteri	0.010213	4.67173	3.8309
43	H. carteri	0.0086418	3.95302	3.19728
43	H. carteri	0.0046093	2.10843	1.57109
43	H. carteri	0.0074496	3.40767	2.7165
43	H. carteri	0.010787	4.9343	4.06237
43	H. carteri	0.0041177	1.88356	1.37284
43	H. carteri	0.0056656	2.59161	1.99707
43	H. carteri	0.0037712	1.72506	1.23311
43	H. carteri	0.0049041	2.24328	1.68998
43	H. carteri	0.0091719	4.1955	3.41105
43	H. carteri	0.0077214	3.532	2.82611
43	H. carteri	0.0039234	1.79468	1.29449
43	H. carteri	0.0050576	2.3135	1.75188
43	H. carteri	0.012278	5.61632	4.66365
43	Reticulofenestrids	0.0087113	3.98481	3.22531
43	Reticulofenestrids	0.0062209	2.84563	2.221
43	Reticulofenestrids	0.006982	3.19377	2.52793
43	Reticulofenestrids	0.0077219	3.53223	2.82631
43	Reticulofenestrids	0.0052345	2.39442	1.82322
43	Reticulofenestrids	0.0024454	1.1186	0.698456
43	Reticulofenestrids	0.0032531	1.48806	1.02418
43	Reticulofenestrids	0.0053566	2.45027	1.87246
43	Reticulofenestrids	0.0052455	2.39945	1.82765
43	Reticulofenestrids	0.0099516	4.55216	3.72548
43	Reticulofenestrids	0.0081743	3.73917	3.00875
43	Reticulofenestrids	0.0033099	1.51405	1.04708
43	Reticulofenestrids	0.0084683	3.87365	3.12731
43	Reticulofenestrids	0.0073254	3.35086	2.66641
43	Reticulofenestrids	0.0043272	1.97939	1.45733
43	Reticulofenestrids	0.0033687	1.54094	1.0708
43	Reticulofenestrids	0.0080372	3.67645	2.95346
43	Reticulofenestrids	0.0038	1.73823	1.24473
43	Reticulofenestrids	0.0046901	2.14539	1.60368
43	Reticulofenestrids	0.010277	4.70101	3.85671
43	Reticulofenestrids	0.0085083	3.89195	3.14344
43	Reticulofenestrids	0.0075909	3.4723	2.77348
43	Reticulofenestrids	0.011882	5.43518	4.50395
43	Reticulofenestrids	0.0094878	4.34	3.53845
43	Reticulofenestrids	0.006687	3.05883	2.40897
43	Reticulofenestrids	0.011355	5.19412	4.29143
43	Reticulofenestrids	0.0069474	3.17795	2.51398
43	Reticulofenestrids	0.0049425	2.26085	1.70546
43	Reticulofenestrids	0.010144	4.64017	3.80307
43	Reticulofenestrids	0.0093956	4.29783	3.50126
43	Reticulofenestrids	0.0089304	4.08503	3.31366
43	Reticulofenestrids	0.01044	4.77557	3.92244
43	Reticulofenestrids	0.0062873	2.876	2.24778
43	Reticulofenestrids	0.014849	6.79238	5.70046
43	Reticulofenestrids	0.0031867	1.45769	0.997401
43	S. apsteinii	0.082314	37.6529	32.9071
43	S. apsteinii	0.043198	19.7601	17.1328
43	S. apsteinii	0.0019204	0.878448	0.48674
43	S. apsteinii	0.041285	18.885	16.3613
43	S. apsteinii	0.038835	17.7643	15.3733
43	S. apsteinii	0.0039272	1.79642	1.29602
43	S. apsteinii	0.0074454	3.40575	2.71481
43	S. apsteinii	0.039172	17.9184	15.5092
43	S. apsteinii	0.015773	7.21504	6.07308
43	S. apsteinii	0.032972	15.0824	13.0089
43	S. apsteinii	0.042482	19.4325	16.844
43	S. apsteinii	0.021344	9.76338	8.31969
43	S. apsteinii	0.028875	13.2083	11.3567
43	S. apsteinii	0.028026	12.8199	11.0143
43	S. apsteinii	0.0072857	3.3327	2.6504
43	S. apsteinii	0.012048	5.51111	4.5709
43	S. apsteinii	0.032226	14.7411	12.7081
43	S. apsteinii	0.012313	5.63233	4.67776
43	S. apsteinii	0.0096371	4.4083	3.59865
43	S. apsteinii	0.022565	10.3219	8.81209
43	S. apsteinii	0.017358	7.94007	6.71226
43	S. apsteinii	0.0097169	4.4448	3.63083
43	S. apsteinii	0.017892	8.18433	6.92761
43	S. apsteinii	0.010905	4.98827	4.10996
43	S. apsteinii	0.02836	12.9727	11.149
43	S. apsteinii	0.023788	10.8813	9.30529
43	S. apsteinii	0.026371	12.0629	10.3469
43	S. apsteinii	0.032099	14.683	12.6569
43	S. apsteinii	0.03807	17.4144	15.0648
43	S. apsteinii	0.024612	11.2583	9.63758
43	S. apsteinii	0.046804	21.4095	18.5869
43	S. apsteinii	0.033782	15.4529	13.3356
43	S. apsteinii	0.01856	8.4899	7.19699
43	S. apsteinii	0.019518	8.92812	7.58332
43	S. apsteinii	0.026212	11.9902	10.2828
43	S. apsteinii	0.056866	26.0122	22.6447
43	S. apsteinii	0.048042	21.9758	19.0862
43	S. apsteinii	0.042152	19.2816	16.7109
43	S. apsteinii	0.029412	13.4539	11.5733
43	S. apsteinii	0.037094	16.9679	14.6712
43	S. apsteinii	0.012378	5.66207	4.70398
43	S. apsteinii	0.03261	14.9168	12.8629
43	S. apsteinii	0.035841	16.3947	14.1659
43	S. apsteinii	0.075609	34.5858	30.2031
43	S. apsteinii	0.037058	16.9514	14.6567
43	S. apsteinii	0.035829	16.3893	14.1611
43	S. apsteinii	0.018604	8.51002	7.21474
43	S. apsteinii	0.023015	10.5277	8.99356
43	S. apsteinii	0.0060692	2.77623	2.15983
43	S. apsteinii	0.039206	17.934	15.5229
43	S. apsteinii	0.019133	8.752	7.42806
43	S. apsteinii	0.030161	13.7965	11.8753
43	S. apsteinii	0.035853	16.4002	14.1707
43	S. apsteinii	0.034524	15.7923	13.6348
43	S. apsteinii	0.017236	7.88426	6.66306
43	S. apsteinii	0.017326	7.92543	6.69936
43	S. apsteinii	0.0084195	3.85133	3.10763
43	S. apsteinii	0.014338	6.55863	5.49439
43	S. apsteinii	0.059352	27.1494	23.6472
43	S. apsteinii	0.048804	22.3244	19.3935
43	S. apsteinii	0.035296	16.1454	13.9461
43	S. apsteinii	0.036546	16.7172	14.4502
43	S. apsteinii	0.023639	10.8132	9.2452
43	S. apsteinii	0.028126	12.8657	11.0547
43	Sphenolithus sp.	0.0021978	1.00534	0.598607
43	Sphenolithus sp.	0.0062829	2.87399	2.24601
43	Sphenolithus sp.	0.0012127	0.554725	0.201346
43	Sphenolithus sp.	0.005985	2.73772	2.12587
43	Sphenolithus sp.	0.0046899	2.1453	1.6036
43	Sphenolithus sp.	0.0036617	1.67497	1.18895
43	Sphenolithus sp.	0.0081406	3.72375	2.99516
43	Sphenolithus sp.	0.0079153	3.62069	2.9043
43	Sphenolithus sp.	0.009902	4.52947	3.70548
43	Sphenolithus sp.	0.0088307	4.03943	3.27346
43	Foraminifera	0.0098604	4.51044	3.6887
43	Foraminifera	0.0051386	2.35055	1.78454
43	Foraminifera	0.0091039	4.1644	3.38363
43	Foraminifera	0.0033316	1.52397	1.05583
43	Foraminifera	0.0025661	1.17381	0.747131
43	Foraminifera	0.00296	1.35399	0.905979
43	Foraminifera	0.0037925	1.7348	1.2417
43	Foraminifera	0.0032305	1.47773	1.01506
43	Foraminifera	0.003291	1.5054	1.03946
43	Foraminifera	0.0041632	1.90437	1.39119
43	Foraminifera	0.0058461	2.67418	2.06986
43	Foraminifera	0.0023161	1.05945	0.646314
43	Foraminifera	0.0041192	1.88424	1.37345
43	Foraminifera	0.0040159	1.83699	1.33179
43	Foraminifera	0.0028727	1.31406	0.870774
43	Foraminifera	0.0075054	3.43319	2.739
43	Foraminifera	0.0080534	3.68387	2.95999
43	Foraminifera	0.0071596	3.27501	2.59955
43	Foraminifera	0.0024101	1.10245	0.684221
43	Foraminifera	0.0087286	3.99272	3.23228
43	Foraminifera	0.001823	0.833895	0.447461
43	Foraminifera	0.0020147	0.921584	0.524768
43	Foraminifera	0.0079254	3.62531	2.90838
43	Foraminifera	0.0053002	2.42447	1.84971
43	Foraminifera	0.0027113	1.24023	0.805686
43	Foraminifera	0.0042587	1.94806	1.42971
43	Foraminifera	0.00087998	0.402529	0.0671695
(*) via Eq. 1
(**) via Eq. 2
